# Supplementary material for: 3D finite element analysis of stress distribution as a result of oblique and horizontal forces after regenerative endodontic treatment part II: comparison of material thickness
Source: BMC Oral Health. 2023 Nov 16;23:869. doi: 10.1186/s12903-023-03559-x (PMC10655308; doi:10.1186/s12903-023-03559-x)
Supplement: Supplementary file 1 — Additional file 1. [file 12903_2023_3559_MOESM1_ESM.zip]

Archive with 9 entries (9 files):
- Revised Supplementary figure 1.pptx
- Revised Supplementary figure 2.pptx
- Revised Supplementary figure 3.pptx
- Revised Supplementary figure 5.pptx
- Revised Supplementary figure 6.pptx
- Revised Supplementary figure 8.pptx
- Revised Supplementary Figure Legends.docx
- Revised Supplementaryfigure 4.pptx
- Revised Supplementaryfigure 7.pptx
